# Supplementary material for: Did Inequalities in Mothers’ and Children’s Health and Well-Being in Japan Increase through the Pandemic? Evidence from Nationwide Surveys and Routinely Collected Data
Source: Children (Basel). 2024 Mar 9;11(3):330. doi: 10.3390/children11030330 (PMC10969302; doi:10.3390/children11030330)
Supplement: Supplementary file 1 [file children-11-00330-s001.zip]

Archive with 1 entries (1 files):
- children-2869489-supplementary.pdf
